# Supplementary material for: Chronic Low-Dose Alcohol Consumption Attenuates Post-Ischemic Inflammation via PPARγ in Mice
Source: Int J Mol Sci. 2021 May 12;22(10):5121. doi: 10.3390/ijms22105121 (PMC8150922; doi:10.3390/ijms22105121)
Supplement: Supplementary file 1 [file ijms-22-05121-s001.zip]

Archive with 1 entries (1 files):
- ijms-1195075-supplementary.pdf
